# Supplementary material for: A Fluorescent Real-Time Plaque Assay Enables Single-Cell Analysis of Virus-Induced Cytopathic Effect by Live-Cell Imaging
Source: Viruses. 2021 Jun 22;13(7):1193. doi: 10.3390/v13071193 (PMC8310316; doi:10.3390/v13071193)
Supplement: Supplementary file 1 [file viruses-13-01193-s001.zip]

Archive with 7 entries (7 files):
- PlaqueIdentification.cpproj
- Plaques&CytotoxicityAnalysis.cpproj
- PlaqueTracking.cpproj
- PlaqueTrackingSX&Hoechst.cpproj
- Video S1. Kinetics of VSV-NJ plaques formation in living Vero cells (0-72h) using Hoechst 33342 and propidium iodide.mp4
- Video S2. Kinetics of VSV-NJ plaques formation in living Vero cells (0-72h) using Hoechst 33342 and SYTOX green.mp4
- Figure S1. Methodological workflow of the fluorescent real-time plaque assay.tif
